# Supplementary material for: Treatment of Unspecific Back Pain in Children and Adolescents: Results of an Evidence-Based Interdisciplinary Guideline
Source: Children (Basel). 2022 Mar 15;9(3):417. doi: 10.3390/children9030417 (PMC8947172; doi:10.3390/children9030417)
Supplement: Supplementary file 1 [file children-09-00417-s001.zip]

Archive with 1 entries (1 files):
- children-1542655-supplementary.pdf
